# Supplementary material for: Dealloying-Derived Nanoporous Cu6Sn5 Alloy as Stable Anode Materials for Lithium-Ion Batteries
Source: Materials (Basel). 2021 Aug 3;14(15):4348. doi: 10.3390/ma14154348 (PMC8346966; doi:10.3390/ma14154348)
Supplement: Supplementary file 1 [file materials-14-04348-s001.zip]

Archive with 1 entries (1 files):
- materials-1311766-supplementary.pdf
